# Supplementary material for: Apple SERRATE negatively mediates drought resistance by regulating MdMYB88 and MdMYB124 and microRNA biogenesis
Source: Hortic Res. 2020 Jul 1;7:98. doi: 10.1038/s41438-020-0320-6 (PMC7326988; doi:10.1038/s41438-020-0320-6)
Supplement: Supplementary file 2 — Supplemental Table 1 [file 41438_2020_320_MOESM2_ESM.xlsx]

## Sheet: Sheet1
Supplemental Table 1. Primers used in this study.
Primer Name	Primer Sequence (5' to 3')	Purpose
MdMDH F	CGTGATTGGGTACTTGGAAC	qRT-PCR analysis
MdMDH R	TGGCAAGTGACTGGGAATGA
MdMYB124 qPCR F	ACATTGCAGGCAGCCTGATTTATA
MdMYB124 qPCR R	GTAACTTTAATAGGAGAATTGAACTCTATAC
MdMYB88 qPCR F	GCAGCCAGATCTATTCGACGACTCT
MdMYB88 qPCR R	ACAACTTTAAAAGGAGAAGTGAACTCGG
MdNCED3 qPCR F	CCTTCCACTGCAGCAGC
MdNCED3 qPCR R	GGAGTTGAAGGTTGTTGATAGGAAGG
MdSE qPCR F	CTCCAGTGGCCCTGTTATT
MdSE qPCR F	GTAGACCCTTTGCTTCGTTT
mdm-miR156 F	GGAATGTTGTCTGGTTCGAGA
mdm-miR166 F	GGAATGTTGTCTGGTTCGAGA
mdm-miR172 F	GAGAATCTTGATGATGCTGCAT
mdm-miR319 F	GGAGCTTTCTTCAGTCCACTC
mdm-miR399 F	GCGCGGTGCAAATCTCCT
stem-loop Universal R	GTGCAGGGTCCGAGGT
MdSE F attb1	GGGGACAAGTTTGTACAAAAAAGCAGGCTATGGCCGAGATCATTAACAT	MdSE OE
MdSE R attb2	GGGGACCACTTTGTACAAGAAAGCTGGGTCCTACAAGCTCCTGTAGTCTAT
MdSE RNAi attb1 F	GGGGACAAGTTTGTACAAAAAAGCAGGCTGTGAACCAAATTCTGAAGATGAAACTGACG	MdSE RNAi
MdSE RNAi attb2 R	GGGGACCACTTTGTACAAGAAAGCTGGGTCGATGTCAAACCCCGTATTATAATAACAG
MdMYB88/124-BamHI-F	CGGGATCCATGCCGCAGGAGGAGTCA	BiFC
MdMYB88-NS-KpnI-R	GGGGTACCTAGACTTTGGAGGAGGGATCGT
MdMYB124-NS-KpnI-R	GGGGTACCAAGACTTTGGAGAAGGGATCGT
MdSE-BamHI-F	CGGGATCCATGGCCGAGATCATTAACATGCCTG
MdSE-NS-KpnI-R	GGGGTACCCAAGCTCCTGTAGTCTATCACCGTC
MdNCED3 ChIP-qPCR Fa	GGGATGACACAGGGTTTGGCTA	Chip-qPCR of MdNCED3 promoter fragement a, amplify region from -1902 to -1625 upstream of TSS
MdNCED3 ChIP-qPCR Ra	GTTGTTGATTAAACCCTCGCAGCG
MdNCED3 ChIP-qPCR Fb	CCATGCGGTCACATTGAAAGTGTTG	Chip-qPCR of MdNCED3 promoter fragement b, amplify region from -1618 to -1329 upstream of TSS
MdNCED3 ChIP-qPCR Rb	GCCATGCGCTCCATGTATGC
MdNCED3 ChIP-qPCR Fc	CAGGGTGACGAAGACCAGC	Chip-qPCR of MdNCED3 promoter fragement c, amplify region from -942 to -693 upstream of TSS
MdNCED3 ChIP-qPCR Rc	GCTTCTGCAGTCACACTGAATTTGAC
MdMYB88-pGreenII62SK-F	GGACAGCCCAAGCTGAGCTCATGCCGCAGGAGGAGTCA	Dual luciferase assays
MdMYB88-pGreenII62SK-R	GCAGCCCGGGGGATCCTTATAGACTTTGGAGAAGGGATCGT
MdMYB124-pGreenII62SK-F	GGACAGCCCAAGCTGAGCTCATGCCGCAGGAGGAGTCA
MdMYB124-pGreenII62SK-R	GCAGCCCGGGGGATCCTTATAGACTTTGGAGGAGGGATCGTTTGC
MdNCED3-pGreenII0800-F	TATAGGGCGAATTGGGTACCCAGGGTGACGAAGACCAGCA
MdNCED3-pGreenII0800-R	TAGAACTAGTGGATCCGGAGAGTGTGAGTTGAGGAAATGG
MdSE-pGreenII62SK-F	GGACAGCCCAAGCTGAGCTCATGGCCGAGATCATTAACAT
MdSE-pGreenII62SK-R	GCAGCCCGGGGGATCCTTATAGACTACAAGCTCCTGTAGTCTAT
MdMYB88/124 splicing F	ATGCCGCAGGAGGAGTCAAAG	Splicing detection
MdMYB124 splicing R	GGTTGGTTATAGACTTTGGAGA
MdMYB88 splicing R	GGTTGGTTATAGACTTTGGAGG
MdMYB88-pGBDT7-F	AGCTCATATGATGCCGCAGGAGGAGTCA	Y2H
MdMYB88 Sal1 155aa R	AGCTGTCGACCTTCTTAGGTGGTGCTGTTGTTTCT
MdSE-pGBDT7-F	CCATATGGATGGCCGAGATCATTAACAT
MdSE-pGBDT7-R	CCCCGGGGCTACAAGCTCCTGTAGTCTATCACCGT
MdMYB88-pGADT7-F	CAGATTACGCTCATATGATGCCGCAGGAGGAGTC
MdMYB88-pGADT7-R	CGAGCTCGATGGATCCCAAACGATCCCTCCTCCAAAGTCTATAA
MdHYL1-pGADT7-F	CAGATTACGCTCATATGTCCACAAACGAAGGCTTTCAAG
MdHYL1-pGADT7-R	CGAGCTCGATGGATTTATAGACTTTGGAGAAGGGATC
